# Supplementary material for: Randomized Clinical Trial of How Long-Term Glutathione Supplementation Offers Protection from Oxidative Damage and Improves HbA1c in Elderly Type 2 Diabetic Patients
Source: Antioxidants (Basel). 2022 May 23;11(5):1026. doi: 10.3390/antiox11051026 (PMC9137531; doi:10.3390/antiox11051026)
Supplement: Supplementary file 1 [file antioxidants-11-01026-s001.zip]

Archive with 1 entries (1 files):
- antioxidants-1714696-supplementary.pdf
